# Supplementary material for: A Robust Expression and Purification Method for Production of SpCas9-GFP-MBP Fusion Protein for In Vitro Applications
Source: Methods Protoc. 2022 May 28;5(3):44. doi: 10.3390/mps5030044 (PMC9228339; doi:10.3390/mps5030044)
Supplement: Supplementary file 1 [file mps-05-00044-s001.zip]

Archive with 1 entries (1 files):
- mps-1650933-supplementary.pdf
